# Supplementary material for: Effects of high-intensity interval training and moderate-intensity continuous training on classroom attention in fifth-grade students
Source: PeerJ. 2026 Jul 21;14:e21580. doi: 10.7717/peerj.21580 (PMC13398388; doi:10.7717/peerj.21580)
Supplement: Supplemental Information 1 [file peerj-14-21580-s001.xlsx]

## Sheet: Original data of attention
Group	Head Pose Pre-test	Eye Gaze Pre-test	Eye Open/Close Pre-test	Face Detection Pre-test	Comprehensive Assessment Pre-test	Head Pose Post-test	Eye Gaze Post-test	Eye Open/Close Post-test	Face Detection Post-test	Comprehensive Assessment Post-test
HIIT	0.475	0.288	0.365	0.358	0.261	0.684	0.651	0.681	0.593	0.515
HIIT	0.653	0.411	0.642	0.562	0.528	0.95	0.733	0.945	0.921	0.627
HIIT	0.341	0.461	0.385	0.602	0.414	0.818	0.795	0.667	0.78	0.954
HIIT	0.402	0.319	0.495	0.472	0.355	0.788	0.678	0.797	0.788	0.848
HIIT	0.471	0.52	0.663	0.519	0.52	0.773	0.717	0.745	0.728	0.736
HIIT	0.464	0.54	0.648	0.735	0.434	0.971	0.745	0.966	0.975	0.448
HIIT	0.383	0.403	0.268	0.439	0.326	0.745	0.681	0.734	0.661	0.73
HIIT	0.462	0.393	0.511	0.456	0.511	0.994	0.711	0.982	0.952	0.742
HIIT	0.301	0.336	0.386	0.436	0.361	0.928	0.632	0.776	0.753	0.791
HIIT	0.452	0.402	0.356	0.551	0.319	0.881	0.71	0.88	0.867	0.641
HIIT	0.381	0.301	0.396	0.262	0.41	0.689	0.767	0.696	0.832	0.603
HIIT	0.361	0.353	0.426	0.391	0.219	0.697	0.684	0.785	0.705	0.661
HIIT	0.192	0.359	0.382	0.372	0.316	0.59	0.469	0.606	0.634	0.724
HIIT	0.421	0.303	0.377	0.301	0.369	0.764	0.826	0.829	0.823	0.744
HIIT	0.536	0.439	0.481	0.423	0.49	0.914	0.713	0.921	0.813	0.887
HIIT	0.441	0.517	0.572	0.593	0.422	0.825	0.768	0.734	0.777	0.763
HIIT	0.475	0.328	0.308	0.48	0.461	0.778	0.716	0.859	0.796	0.79
HIIT	0.521	0.54	0.508	0.761	0.354	0.785	0.806	0.734	0.884	0.845
HIIT	0.333	0.484	0.361	0.411	0.368	0.62	0.56	0.541	0.763	0.588
HIIT	0.565	0.337	0.16	0.393	0.472	0.746	0.635	0.694	0.735	0.796
HIIT	0.542	0.581	0.517	0.595	0.383	0.903	0.797	0.777	0.797	0.747
HIIT	0.338	0.462	0.474	0.661	0.349	0.832	0.789	0.696	0.846	0.722
HIIT	0.467	0.43	0.245	0.368	0.401	0.714	0.637	0.83	0.792	0.599
HIIT	0.375	0.349	0.382	0.508	0.331	0.734	0.721	0.801	0.614	0.34
MICT	0.362	0.266	0.373	0.378	0.312	0.637	0.395	0.45	0.532	0.535
MICT	0.666	0.597	0.587	0.68	0.539	0.759	0.908	0.798	0.8	0.722
MICT	0.465	0.375	0.491	0.49	0.328	0.742	0.668	0.637	0.995	0.731
MICT	0.557	0.471	0.361	0.399	0.368	0.755	0.611	0.601	0.643	0.601
MICT	0.531	0.458	0.392	0.618	0.448	0.661	0.888	0.612	0.731	0.828
MICT	0.492	0.426	0.495	0.376	0.299	0.745	0.776	0.678	0.648	0.699
MICT	0.556	0.431	0.447	0.501	0.534	0.754	0.749	0.738	0.911	0.826
MICT	0.408	0.515	0.517	0.552	0.423	0.77	0.753	0.776	0.732	0.594
MICT	0.537	0.372	0.402	0.421	0.322	0.968	0.619	0.588	0.682	0.694
MICT	0.408	0.374	0.309	0.449	0.26	0.644	0.542	0.777	0.573	0.651
MICT	0.353	0.455	0.155	0.432	0.295	0.561	0.688	0.565	0.648	0.622
MICT	0.414	0.385	0.59	0.449	0.393	0.837	0.711	0.564	0.726	0.684
MICT	0.452	0.306	0.44	0.275	0.308	0.573	0.539	0.509	0.745	0.479
MICT	0.496	0.429	0.334	0.586	0.485	0.587	0.498	0.582	0.663	0.795
MICT	0.312	0.389	0.464	0.524	0.268	0.693	0.633	0.63	0.769	0.729
MICT	0.443	0.424	0.495	0.388	0.424	0.764	0.724	0.577	0.709	0.713
MICT	0.547	0.481	0.418	0.457	0.317	0.815	0.682	0.484	0.647	0.426
MICT	0.588	0.481	0.682	0.576	0.458	0.89	0.66	0.862	0.665	0.734
MICT	0.305	0.209	0.291	0.45	0.184	0.73	0.798	0.529	0.652	0.552
MICT	0.452	0.381	0.244	0.355	0.333	0.698	0.782	0.76	0.621	0.582
MICT	0.597	0.498	0.621	0.542	0.499	0.893	0.939	0.838	0.776	0.984
MICT	0.572	0.508	0.43	0.573	0.326	0.864	0.727	0.734	0.959	0.735
MICT	0.494	0.464	0.582	0.582	0.434	0.892	0.861	0.681	0.685	0.532
MICT	0.523	0.269	0.521	0.481	0.501	0.662	0.729	0.746	0.816	0.678
CON	0.313	0.424	0.245	0.34	0.195	0.362	0.493	0.379	0.354	0.39
CON	0.695	0.565	0.448	0.646	0.34	0.796	0.718	0.835	0.899	0.576
CON	0.644	0.321	0.54	0.331	0.507	0.567	0.531	0.579	0.394	0.676
CON	0.264	0.279	0.337	0.457	0.333	0.588	0.465	0.525	0.401	0.515
CON	0.573	0.508	0.457	0.572	0.467	0.664	0.691	0.717	0.746	0.657
CON	0.583	0.495	0.666	0.676	0.491	0.598	0.619	0.576	0.742	0.655
CON	0.452	0.49	0.557	0.439	0.495	0.382	0.602	0.719	0.538	0.57
CON	0.364	0.469	0.549	0.607	0.504	0.582	0.775	0.555	0.724	0.626
CON	0.689	0.365	0.614	0.468	0.585	0.733	0.608	0.657	0.617	0.455
CON	0.303	0.336	0.545	0.417	0.352	0.436	0.408	0.474	0.525	0.446
CON	0.435	0.265	0.378	0.419	0.164	0.684	0.627	0.57	0.813	0.564
CON	0.564	0.531	0.568	0.613	0.603	0.538	0.64	0.519	0.592	0.532
CON	0.242	0.283	0.503	0.409	0.319	0.349	0.639	0.536	0.636	0.586
CON	0.411	0.38	0.278	0.648	0.389	0.474	0.567	0.462	0.64	0.523
CON	0.547	0.521	0.389	0.682	0.326	0.708	0.587	0.617	0.846	0.475
CON	0.439	0.272	0.342	0.569	0.409	0.589	0.74	0.467	0.51	0.574
CON	0.33	0.453	0.525	0.593	0.563	0.452	0.645	0.609	0.647	0.519
CON	0.435	0.404	0.556	0.701	0.697	0.707	0.573	0.562	0.558	0.631
CON	0.21	0.257	0.352	0.38	0.435	0.373	0.387	0.591	0.52	0.578
CON	0.555	0.306	0.397	0.471	0.358	0.475	0.653	0.533	0.529	0.507
CON	0.47	0.354	0.253	0.645	0.378	0.711	0.6	0.718	0.694	0.663
CON	0.48	0.569	0.522	0.472	0.305	0.515	0.532	0.419	0.637	0.516
CON	0.318	0.254	0.389	0.412	0.389	0.779	0.599	0.595	0.548	0.459
CON	0.375	0.207	0.254	0.139	0.383	0.335	0.555	0.534	0.429	0.438

## Sheet: Basic information
Grade 5	CON	Gender	age	Height	Body weight	BMI	Vital capacity	50-meter dash	Sit and reach test	One-minute rope skipping	One-minute sit-ups	50x8 meter run	CMJ	Training group	Gender	age	Height	Body weight	BMI	Vital capacity	50-meter dash	Sit and reach test	One-minute rope skipping	One-minute sit-ups	50x8 meter run	CMJ
		1	11	152	35	15.1489	1900	8.6	10.3	106	31	126			1	11	165	45	16.5289	2200	9.8	8.5	90	41	122
		1	11	147	45	20.8247	1650	9.1	10.3	110	35	125			1	12	160	44	17.1875	1700	9.7	9	94	46	117
		1	11	145	50	23.7812	1500	9.1	7.6	112	27	119			1	12	165	44	16.1616	1600	8.9	8	111	44	126
		1	11	165	40	14.6924	1500	9	8.5	95	31	127			1	11	160	48	18.75	1500	9.2	6.5	105	42	124
		1	12	153	41	17.5146	1200	8.9	9	101	31	128			1	11	160	44	17.1875	1600	9.7	8.6	108	40	123
		1	12	154	44	18.5529	1800	9.1	9	95	35	121			1	11	154	47	19.8178	1700	8.9	8	95	42	125
		1	11	150	51	22.6667	1300	10	8	89	37	116			1	11	159	50	19.7777	2500	10.4	8	84	38	116
		1	12	155	50	20.8117	1600	8.4	8.6	95	35	107			1	11	158	51	20.4294	1700	10.1	9	92	36	116
		1	12	160	42	16.4062	1500	9.1	8	66	31	98			1	11	162	52	19.8141	2200	9.4	7.5	105	36	126
		1	11	160	44	17.1875	1500	8.7	9	12	39	108			1	11	161	48	18.5178	3000	9.6	10	105	32	116
		1	11	157	45	18.2563	1200	8.6	7.5	98	42	131			1	11	158	48	19.2277	1800	9.4	10.5	78	30	125
		1	11	158	41	16.4237	1800	9.2	5	89	38	119			1	12	159	47	18.591	1800	10.2	9	74	30	131
		1	12	159	42	16.6133	1600	9.2	10	120	32	116			1	12	156	49	20.1348	2100	9.1	7	85	36	121
		1	11	157	43	17.4449	1500	9.4	10.5	125	38	101			1	12	159	48	18.9866	1860	8.4	8.6	95	34	126
		1	11	155	46	19.1467	1800	8.9	9	106	36	105			1	11	158	47	18.8271	2000	8	8	82	36	119
		1	12	162	47	17.9089	1200	9.1	7	98	32	112			1	12	157	48	19.4734	2000	9.1	8	105	32	124
		1	11	157	46	18.662	1600	8.9	7.5	105	32	105			1	11	156	47	19.313	1900	8.7	9	12	28	126
		1	11	160	40	15.625	2200	9.2	8	95	32	101			1	11	160	49	19.1406	2000	8.4	5	110	30	114
		1	11	149	39	17.5668	1700	9.5	6	120	38	106			1	12	158	50	20.0288	1500	9.2	10	120	34	119
		1	11	154	42	17.7096	1500	8.4	9	104	38	107			1	11	159	51	20.1733	2100	8.9	9	106	38	111
		1	12	157	47	19.0677	2500	8.4	18	152	36	112			1	11	160	50	19.5312	2100	8.9	7.5	105	44	108
		1	11	162	43	16.3847	1500	9.8	8.5	90	34	115			1	12	160	51	19.9219	2500	9.2	8	95	44	116
		1	12	158	45	18.026	1700	10.4	9	105	30	105			1	12	162	48	18.2899	2100	8.4	9	104	47	108
		1	12	161	40	15.4315	1800	8.9	8	111	28	121			1	11	160	47	18.3594	1800	9.1	8	98	39	105
		1	11	162	46	17.5278	1800	9.2	6.5	105	24	106			1	12	158	45	18.026	2000	10	10.5	96	41	92
		1	12	155	47	19.563	2500	8.9	8	95	38	105			1	11	154	49	20.6612	2200	9.5	4.5	82	37	95
		1	12	159	50	19.7777	2000	9.4	5	90	30	106			1	12	154	46	19.3962	1750	10.5	10	80	35	111
		1	11	162	44	16.7657	2200	9.4	7.5	105	32	104			1	11	154	44	18.5529	1800	9.5	6	106	29	102
		1	12	163	45	16.937	2500	9.5	5	89	40	103			1	12	154	49	20.6612	1790	10.1	8	98	35	105
		1	11	158	42	16.8242	1500	10.2	8	92	40	116			2	12	167	47	16.8525	2300	10.2	14	95	32	116
		1	11	159	44	17.4044	2000	9.4	10.5	78	37	107			2	12	162	40	15.2416	2200	9.5	9	82	30	125
		1	12	162	45	17.1468	2300	9.1	7	85	41	102			2	12	163	46	17.3134	2400	8.4	9.5	112	30	131
		1	12	163	46	17.3134	3000	8.4	8.6	95	29	95			2	11	158	45	18.026	2500	8.6	8.6	115	36	121
		2	12	159	35	13.8444	2300	8	8	82	31	122			2	12	161	50	19.2894	2000	9.4	8.6	106	34	126
		2	11	163	43	16.1843	3900	8.6	8.3	101	37	119			2	11	160	50	19.5312	2300	9.4	8.5	114	32	124
		2	12	152	48	20.7756	1700	9	6.5	101	39	134			2	11	158	46	18.4265	2100	10.3	10.5	120	28	126
		2	11	161	39	15.0457	1700	8	8	82	37	95			2	12	157	45	18.2563	2100	9.7	11	109	30	114
		2	11	162	38	14.4795	1600	8.4	5	110	35	105			2	12	160	47	18.3594	2100	8.5	9.4	115	30	116
		2	12	163	40	15.0551	2200	9.3	8	76	36	126			2	12	159	51	20.1733	2300	9.4	7	82	34	119
		2	11	163	45	16.937	2000	9.7	9	94	28	119			2	11	158	52	20.83	2200	8.7	11	116	34	119
		2	12	158	47	18.8271	1800	9.7	8.6	108	28	108			2	12	156	48	19.7239	2300	9.1	10.3	109	36	121
		2	12	162	48	18.2899	3000	10.4	8	84	26	107			2	11	156	50	20.5457	2400	9.2	12.1	97	38	111
		2	12	153	42	17.9418	2400	10.1	9	92	26	112
		2	11	165	45	16.5289	1600	9.6	10	105	42	121
		2	12	159	48	18.9866	1500	10.2	9	74	35	112
		2	12	159	42	16.6133	3900	8.6	8.3	101	37	119
		2	12	158	52	20.83	1700	9	6.5	101	39	134
		2	13	147	49	22.6757	1700	8	8	82	37	95
		2	11	155	47	19.563	1600	8.4	5	110	35	105
		2	12	154	46	19.3962	2200	9.3	8	76	36	126

## Sheet: Heart rate
	Lesson	5.6-1	5.6-2	5.6-3	5.6-4	5.6-5	5.6-6	5.6-7	5.6-8	5.6-9	5.6-10	5.6-11	5.6-12	5.6-13	5.6-14	5.6-15	5.6-16	5.6-17	5.6-18
HIIT average heart rate	Student1	170	174	169	171	171	175	170	175	177	179	176	172	177	174	176	175	174	170
	Student2	177	179	165	180	177	175	168	174	171	170	170	168	175	166	175	179	173	173
	Student3	175	174	173	173	170	173	171	178	175	174	177	171	173	171	178	175	180	172
	Student4	173	169	175	170	172	180	169	175	170	173	179	170	180	169	170	177	182	179
	Student5	170	169	170	175	174	173	170	173	174	175	177	169	175	176	181	180	170	176
	Average	173	173	170.4	173.8	172.8	175.2	169.6	175	173.4	174.2	175.8	170	176	171.2	176	177.2	175.8	174	173.69
	Standard	3.08	4.18	3.85	3.96	2.77	2.86	1.14	1.87	2.88	3.27	3.42	1.58	2.65	3.96	4.06	2.28	5.02	3.54	3.67
		173±3.08	173±4.18	170.4±3.85	173.8±3.96	172.8±2.77	175.2±2.86	169.6±1.14	175±1.87	173.4±2.88	174.2±3.27	175.8±3.42	170±1.58	176±2.65	171.2±3.96	176±4.06	177.2±2.28	175.8±5.02	174±3.54	173.69±3.67
	Lesson	5.6-1	5.6-2	5.6-3	5.6-4	5.6-5	5.6-6	5.6-7	5.6-8	5.6-9	5.6-10	5.6-11	5.6-12	5.6-13	5.6-14	5.6-15	5.6-16	5.6-17	5.6-18
Maximum Heart Rate in HIIT	Student1	180	177	187	181	179	176	176	183	186	185	184	187	180	189	182	180	177	176
	Student2	182	184	180	185	182	186	188	177	179	181	193	179	187	175	188	180	188	185
	Student3	177	175	183	182	181	184	185	179	182	180	185	184	180	189	178	175	183	180
	Student4	184	179	180	179	188	186	184	187	190	182	184	180	179	181	180	187	186	184
	Student5	180	180	176	176	184	187	187	175	188	192	187	183	188	183	184	178	181	181
	Average	180.6	179	181.2	180.6	182.8	183.8	184	180.2	185	184	186.6	182.6	182.8	183.4	182.4	180	183	181.2	182.4
	Standard	2.61	3.39	4.09	3.36	3.42	4.49	4.74	4.82	4.47	4.85	3.78	3.21	4.32	5.9	3.85	4.42	4.3	3.56	4.2
		180.6±2.61	179±3.39	181.2±4.09	180.6±3.36	182.8±3.42	183.8±4.49	184±4.74	180.2±4.82	185±4.47	184±4.85	186.6±3.78	182.6±3.21	182.8±4.32	183.4±5.9	182.4±3.85	180±4.42	183±4.3	181.2±3.56	182.4±4.2
	Lesson	5.6-1	5.6-2	5.6-3	5.6-4	5.6-5	5.6-6	5.6-7	5.6-8	5.6-9	5.6-10	5.6-11	5.6-12	5.6-13	5.6-14	5.6-15	5.6-16	5.6-17	5.6-18
MICT average heart rate	Student1	129	131	132	125	129	126	132	123	124	127	131	133	131	132	128	129	133	129
	Student2	125	127	127	129	126	134	128	129	130	131	126	124	132	133	133	131	129	131
	Student3	130	129	129	124	134	131	131	126	131	132	137	125	127	132	130	135	133	123
	Student4	131	126	133	132	128	127	134	124	125	134	130	133	130	127	127	128	127	122
	Student5	133	124	130	131	125	131	123	130	126	134	130	131	135	123	131	123	125	134
	Average	129.6	127.4	130.2	128.2	128.4	129.8	129.6	126.4	127.2	131.6	130.8	129.2	131	129.4	129.8	129.2	129.4	127.8	129.17
	Standard	2.97	2.7	2.39	3.56	3.51	3.27	4.28	3.05	3.11	2.88	3.96	4.38	2.92	4.28	2.39	4.38	3.58	5.17	3.48
		129.6±2.97	127.4±2.7	130.2±2.39	128.2±3.56	128.4±3.51	129.8±3.27	129.6±4.28	126.4±3.05	127.2±3.11	131.6±2.88	130.8±3.96	129.2±4.38	131±2.92	129.4±4.28	129.8±2.39	129.2±4.38	129.4±3.58	127.8±5.17	129.17±3.48
	Lesson	5.6-1	5.6-2	5.6-3	5.6-4	5.6-5	5.6-6	5.6-7	5.6-8	5.6-9	5.6-10	5.6-11	5.6-12	5.6-13	5.6-14	5.6-15	5.6-16	5.6-17	5.6-18
Maximum Heart Rate in MICT	Student1	135	126	132	129	130	132	134	129	127	135	131	140	138	129	130	139	136	141
	Student2	130	127	135	133	134	124	135	141	132	133	129	135	131	133	131	126	133	134
	Student3	129	135	131	131	131	135	129	136	127	127	132	134	135	141	141	139	135	136
	Student4	126	133	132	134	128	135	130	126	133	132	133	137	134	134	135	135	126	131
	Student5	139	134	128	136	129	134	128	131	129	141	141	134	136	136	138	127	123	135
	Average	131.8	131	131.6	132.6	130.4	132	131.2	132.6	129.6	133.6	133.2	135	134.8	134.6	135	133.2	130.6	135.4	132.73
	Standard	5.17	4.18	2.51	2.7	2.3	4.64	3.11	5.94	2.79	5.08	4.6	2.55	2.59	4.39	4.64	6.34	5.77	3.65	4.24
		131.8±5.17	131±4.18	131.6±2.51	132.6±2.7	130.4±2.3	132±4.64	131.2±3.11	132.6±5.94	129.6±2.79	133.6±5.08	133.2±4.6	135±2.55	134.8±2.59	134.6±4.39	135±4.64	133.2±6.34	130.6±5.77	135.4±3.65	132.73±4.24

## Sheet: Data Dictionary
Variable name	Description	Data type	Unit or Scale	Time point	Notes
participant id	Unique anonymous participant identifier	Integer	NA	All	Anonymized
group	Intervention group assignment	Categorical	HIIT/MICT/Control	Baseline	Randomized
overall attention	Composite attention score generated by video-based system	Continuous	0–1	Pre/Post	Higher values indicate better attention
gaze direction	Proportion of frames with forward gaze	Continuous	0–1	Pre/Post	Valid frames only
HR mean	Mean heart rate during exercise session	Continuous	bpm	Session-level	Measured by Polar monitor
